# Supplementary material for: Interleukin-10 Is a Promising Marker for Immune-Related Adverse Events in Patients With Non-Small Cell Lung Cancer Receiving Immunotherapy
Source: Front Immunol. 2022 Feb 9;13:840313. doi: 10.3389/fimmu.2022.840313 (PMC8863608; doi:10.3389/fimmu.2022.840313)
Supplement: Supplementary file 4 [file DataSheet_1.zip]

Archive with 7 entries (7 files):
- Immunecode .R
- rawdata1.xlsx
- __MACOSX/._rawdata1.xlsx
- rawdata2.xlsx
- __MACOSX/._rawdata2.xlsx
- TCGAlungnormal.Rdata
- TCGAlungtumor.Rdata
