# Supplementary material for: Interleukin-10 Is a Promising Marker for Immune-Related Adverse Events in Patients With Non-Small Cell Lung Cancer Receiving Immunotherapy
Source: Front Immunol. 2022 Feb 9;13:840313. doi: 10.3389/fimmu.2022.840313 (PMC8863608; doi:10.3389/fimmu.2022.840313)
Supplement: Supplementary file 4 [file DataSheet_1.zip › Immunecode .R]

rm(list = ls())
library(rio)
library(ggprism)
library(ggpubr)
library(tinyarray)
library(ggplot2)
load("TCGAlungtumor.Rdata")
p=draw_boxplot(re,Group,color = c("#1d4a9d","#e5171b"),xlab = "IL10")+ 
  theme_prism(base_size =10,axis_text_angle = 45);p
load("TCGAlungnormal.Rdata")
p=draw_boxplot(re,Group,color = c("#1d4a9d","#e5171b"),xlab = "IL10")+ 
  theme_prism(base_size =10,axis_text_angle = 45);p
