# Supplementary material for: Interleukin-10 Is a Promising Marker for Immune-Related Adverse Events in Patients With Non-Small Cell Lung Cancer Receiving Immunotherapy
Source: Front Immunol. 2022 Feb 9;13:840313. doi: 10.3389/fimmu.2022.840313 (PMC8863608; doi:10.3389/fimmu.2022.840313)
Supplement: Supplementary file 4 [file DataSheet_1.zip › rawdata1.xlsx]

## Sheet: Sheet1
patients	age	lines	PDL1(2)	gender	age	smokinghistory	pathology	stage	ECOGPS	line	treatmentstrategy	brain	liver	bone	PDL1	leukocyte	neutrophil	lymphocyte	IL1β	IL2	IL4	IL6	IL8	IL10	IL12	IL13	NLR	IFNγ	TNFα	events	level	time	eventsp	levelsp	timep	Pneumonitis	Hepatitis	Rash	Pruritus	Hypothyroidism	Diarrhea/colitis	Nephritis	Pancreatitis	Fatigue	Arthritis	Sjogren syndrome	RCCEP	Pyogenicgranuloma
1	49	2	—（22c3)	1	0	0	0	1	1	1	1	0	0	1	0	8.45	5.53	2.22	0.0624083	0.133177	0.0200872	5.05822	7.06777	0.719601	0.0899899	0.91527	2.49099	4.01352	3.39967	0			0
2	66	3	未知	1	1	0	0	0	1	1	0	0	0	1		11.03	8.65	1.36	0.287111	0.117007	0.0085106	4.78289	1.71056	1.63685	0.0547326		6.36029	58.4545	4.84832	1	2	4.26667	1	2	4.26667	1
3	57	2	—	0	0	0	1	1	1	1	1	0	0	0		8.17	6.18	1.12	0.708971	0.305288	0.0697908	4.3946	5.01953	2.87935	1.72255	6.69172	5.51786	20.7939	7.51607	1	2	6.63333	1	2	6.63333	1	1
4	54	5	—	0	0	0	1	1	1	1	0	0	0	1		5.84	3.26	2.1	0.00257876	0.129947	0.014039	3.44196	3.96513	0.879331	0.204313		1.55238	19.7248	3.20343	1	3	0.633333	1	3	2.93333	1		1
5	58	1	—（22c3)	1	0	0	1	0	1	0	0	0	0	1	0	7.3	4.5	1.99	1.29344	0.226071	0.0190781	0.170133	0.562811	0.480373	0.0405673		2.26131		2.13532	0			0
6	45	4	—	1	0	1	1	0	1	1	0	0	0	0		5.77	3.82	1.08	0.232515	0.608287	0.00600515	5.29797	14.0766	5.12125	0.368771	1.2544	3.53704	11.5694	6.11241	1	4	0.366667	1	4	0.366667	1	1
7	65	2	55%(22c3)	1	0	0	1	1	1	1	1	0	0	0	2	5.86	3.45	1.24	0.0596203	0.670163	0.0251371	9.24661	24.7305	1.07902	0.188035	1.05283	2.78226	29.5594	3.92111	1	2	16.7	1	2	16.7	1
8	58	3	100%(22c3)	1	0	0	1	1	1	1	1	1	0	0	2	7.03	4.48	1.99	0.257613	0.455921	0.0317123	2.5226	6.63779	29.4995	0.0759089	1.54854	2.25126	12.2818	6.13532	1	2	8.33333	0		8.33333		1	1		1
9	53	1	100%(22c3)	1	0	0	0	1	1	0	0	0	0	0	2	9.47	7.22	1.47	0.0418763	0.110522	0.0180695	9.57885	13.0521	0.568096	0.0500158	2.57403	4.91156	6.07368	3.22188	0			0
10	76	3	15%(22c3)	1	1	1	0	1	1	1	1	0	0	1	1	4.62	3.12	0.9	0.0892102	0.349396	0.0307001	2.36535	2.58155	1.56968	0.141441	1.43939	3.46667	23.2447	10.2482	0			0
11	68	2	未知	1	1	0	0	1	1	1	0	0	0	0		3.7	3	0.5	0.0661206	0.15894	0.0180695	6.8427	8.28189	0.618708	0.169414	1.23023	6	8.33471	3.61896	0			0
12	70	3	未知	1	1	1	1	1	1	1	1	0	0	1		7.2	4.4	1.9	0.277288	0.261006	0.0180695	1.82885	5.65316	1.53383	0.185709	1.07915	2.31579	22.815	4.57122	1	2	0.833333	1	2	4.66667	1	1	1			1			1
13	47	2	未知	1	0	0	1	1	1	1	0	0	0	0		14.2	10.62	2.35	0.200142	0.0812025	0.00102221	4.03269	3.84476	4.38193	0.0310949		4.51915	14.8741	5.60022	0			0
14	62	2	未知	1	0	1	0	1	1	1	1	0	0	0		3.8	2.74	0.58	0.0984001	0.617579	0.0377901	6.72704	11.3488	2.30922	0.583025	1.52705	4.72414	116.697	10.5775	1	2	2.23333	1	1	6.86667	1			1
15	67	1	—（22c3)	1	1	0	0	1	1	0	0	0	0	0	0	9.28	5.94	2.5	0.607622	0.174983	0.00550483	6.651	16.4959	0.742475	0.0287223	0.347713	2.376	6.49467	13.3848	1	3	2.9	0		2.9			1
16	72	1	35%（22c3)	1	1	1	0	1	0	0	0	0	1	0	1	9.54	4.52	1.28	0.764724	1.32159	0.0418457	8.04953	44.5006	5.54615	0.486391	2.25607	3.53125	9.14596	16.7231	1	2	0.766667	1	2	0.766667	1
17	43	2	3%（22c3)	1	0	0	1	1	1	1	1	1	0	1	1	5.61	3.48	1.11		0.0746509		5.60679	16.3634	0.664621	0.118084	0.240147	3.13514	4.84378	7.39842	0			0
18	53	3	20%(22c3)	0	0	0	1	1	0	1	1	0	0	0	1	6.38	3.48	2.4	0.0286771	0.267344	0.0266535	0.699781	2.41513	1.56072	0.271611	1.48358	1.45	17.4257	5.81952	1	2	2.86667	0		2.86667										1
19	40	1	无	1	0	0	1	1	1	0	0	0	0	1	0	5.18	3.83	0.84	0.0258301			0.0711346	0.791343	0.646267	0.0641535		4.55952	1.09202	1.37163	1	2	4.23333	0		4.23333					1
20	60	1	无	1	0	0	0	1	1	0	0	0	1	0	0	6.43	4.48	1.11	0.116715	0.286333	0.0286763	7.82651	6.99907	1.48001	0.1764	1.59101	4.03604	3.53453	4.61261	1	1	2.63333	0		2.63333									1
21	68	3	70%(22c3)	1	1	1	0	0	1	1	1	0	0	0	2	7.07	5.07	1.58	0.0540341	0.123481	0.00251082	3.88129	3.90199	0.705867	0.0334656		3.20886	8.32044	2.85047	1	3	3.8	0		3.8		1
22	64	2	—（22c3)	1	0	1	1	1	1	1	0	0	0	1	0	7.8	4.49	2.39	0.0381179	0.327363	0.00251082	1.40025	7.00888	1.16944	0.0405673	2.68575	1.87866	20.6587	6.5574	1	2	1.4	1	2	4.46667	1	1						1			1
23	71	3	—（22c3)	1	1	1	0	1	1	1	1	0	0	0	0	4.84	2.79	1.52		0.149293	3.91342e-05	0.820575	4.24915	0.715024			1.83553	3.83432	4.52387	1	1	2.9	1	1	2.9	1
24	68	2	—（22c3)	1	1	0	0	0	1	1	1	0	0	0	0	4.57	2.22	1.98		0.133177	0.0120265	1.31075	5.6866	0.92027		0.632042	1.12121	7.90586	5.01841	0			0
25	81	1	80%(22c3)	1	1	0	0	1	1	0	1	0	0	0	2	7.51	5.64	1.05	0.285326	0.654709	0.113125	64.6699	10.4591	1.76648	0.368771	1.73502	5.37143	48.7099	7.91237	0			0
26	68	1	—（22c3)	1	1	0	0	1	1	0	0	0	0	0	0	9.3	6.74	1.72	0.24328	0.642339	0.0286763	6.3821	5.28724	1.12426	0.479481	1.65358	3.9186	7.4756	7.07237	0			0
27	64	4	未知	0	0	0	0	1	1	1	1	1	0	0		4.32	2.13	1.53	0.183002	0.0482695	0.0165572	0.709541	1.47583	0.526593	0.111068		1.39216	6.46569	3.23418	0			0
28	57	2	30%（22c3)	1	0	1	0	0	1	1	1	0	0	1	1	8.92	6.43	1.71	0.285326	0.248318	0.0322185	9.20497	14.0064	5.12559	0.1764	1.98637	3.76023	15.7548	6.33534	0			0
29	76	5	95%(22c3)	1	1	0	0	1	1	1	1	0	0	1	2	7.86	4.74	1.48		0.642339		0.844441	1.89734	0.512739	0.0970214		3.2027	9.07497	3.80661	0			0
30	74	2	未知	1	1	0	0	1	1	1	1	0	0	0		4.9	3.13	1.14	0.0399982	0.380808	0.0221062	1.67749	4.38913	1.99384	0.155434	1.32544	2.74561	29.5065	7.81769	0			0
31	57	3	未知	1	0	0	1	1	1	1	1	0	0	1		5.67	3.96	1.11		0.165362		1.51547	2.06609	1.36322	0.021591		3.56757	7.56177	2.23163	1	3	1.53333	1	3	1.53333	1
32	59	2	未知	1	0	1	1	1	1	1	0	0	0	0		6.38	3.5	2.14	0.0371768	0.200571	0.0135357	2.51436	6.84986	0.856565	0.486391	0.559391	1.63551	8.2062	5.02427	1	2	0.7	1	2	5.36667	1		1									1
33	59	3	—（22c3)	1	0	0	0	1	1	1	0	0	0	0	0	4.88	2.72	1.5				1.5858	3.47554	0.161767	0.0617997		1.81333	10.9947	3.97522	0			0
34	76	1	90%（22c3)	1	1	1	1	0	1	0	1	0	0	0	2	6.99	4.95	1.18	0.143142	0.343105	0.0296881	4.06752	2.32197	0.554271	0.162426	1.37165	4.19492	10.8122	3.98723	1	2	8.13333	1	1	8.13333	1				1
35	61	1	0.01	1	0	1	0	1	1	0	1	0	0	0	1	10.15	7.75	1.1	1.19288	0.744212	0.121808	60.8667	55.4793	2.20719	0.729962	3.16727	7.04545	67.2343	9.3349	1	2	0.1	1	2	0.533333	1	1	1		1	1		1				1	1
36	73	1	未知	1	1	1	1	1	1	0	0	0	0	1		6.88	5.17	0.78	0.0474976	0.23879	0.0170612	1.80733	2.27438	0.710446	0.266976	1.73502	6.62821	8.49162	4.57714	1	1	6.86667	0		6.86667
37	65	4	未知	1	0	1	0	1	1	1	1	0	0	0		6.81	6.2	0.4	0.127667	0.455921	0.101896	3.37861	6.42368	1.60999	0.155434	1.43939	15.5	3.12733	2.21882	0			0
38	70	2	0.5	1	1	1	1	1	1	1	1	0	0	0	2	6.08	2.89	1.73	0.10482	0.254664	0.0221062	1.44027	4.43841	1.69052	0.192687	0.59633	1.67052	5.28497	5.1003	1	3	0.566667	1	2	0.7	1	1		1
39	69	4	—（22c3)	1	1	0	0	0	1	1	0	0	0	0	0	5.9	1.47	1.74		0.0443258	0.00739632	1.81602	6.1021	0.55366	0.0708375		0.844828	11.351	4.73679	0	0		0
40	78	1	未知	1	1	0	1	0	1	0	1	0	0	0		5.78	4.07	1.13		0.212155	0.0125411	1.83752	2.47589	1.56636	0.0898168	1.04769	3.60177	9.3161	4.74107	1	1	0.8	0		0.8			1
41	64	3	未知	1	0	1	1	0	1	1	0	0	0	0		6.85	4.87	1.19		0.259264	0.0151282	3.77626	3.62947	2.65002	0.660196	4.99035	4.09244	3.11403	2.48258	1	2	1.8	1	2	1.8	1									1
42	72	1	60%（22c3)	0	1	0	0	1	1	0	1	0	0	0	2	9.9	6.98	2.14	0.444539	1.0556	0.0108993	10.5687	2.90855	1.38738	0.467411	2.32496	3.26168	15.2633	4.79029	1	1	2.33333	0		2.33333		1
43	68	3	—（288）	1	1	0	0	1	1	1	0	0	0	1	0	6.5	4.49	1.24	0.0222686	0.223571	0.0153637	7.31778	12.7339	1.89945	1.05156	5.81055	3.62097	10.4614	4.29123	1	1	1.7	1	1	1.7	1
44	72	1	未知	0	1	0	1	1	1	0	0	0	0	0		无			0.127667	0.156556	0.0391405	0.307205	0.729966	0.982212	0.236805	6.15774		0.201473	2.0212	1	2	3.96667	1	1	10.7333	1	1			1
45	65	1	未知	1	0	1	0	0	1	0	0	0	0	0		6.57	4.22	1.47	0.151403	0.152283	0.0310174	27.6228	6.00992	1.65212	0.273179	0.750207	2.87075	5.96305	4.99728	1	1	0.9	0		0.9		1
46	60	1	10%（22c3)	1	0	1	0	1	1	0	0	0	0	0	1	10.62	10.14	0.17	3.48234	2.04759	0.084958	297.097	57.344	37.2449	0.162389	1.43939	59.6471	18.8395	95.7215	1	3	0.0333333	1	3	0.0333333	1	1			1	1	1
47	58	3	未知	1	0	0	1	1	1	1	0	0	0	0		5.75	3.2	1.87		0.0203159	0.0155994	2.19142	7.58127	1.12474	0.100175		1.71123	4.87751	5.8982	0			0
48	74	3	—(22c3)	1	1	0	1	1	1	1	1	0	0	0	0	5.62	4.48	0.68		0.0726641	0.0125411	0.903051	4.30045	0.770606	0.093269		6.58824	2.79077	3.96091	1	1	0.8	0		0.8		1		1		1
49	76	2	50%(22c3)	1	1	0	0	0	1	1	1	0	0	0	2	5.77	3.75	1.24		0.336445	0.0205606	2.07197	6.81498	0.632607	0.0794626		3.02419	7.64357	4.93337	1	2	0.0333333	0		0.0333333		1	1	1			1					1
50	55	3	—(22c3)	1	0	0	0	0	1	1	0	0	0	0	0	7.01	4.62	1.75		0.0457408	0.0127759	1.95874	2.22083	0.506749	0.0518754		2.64	3.47736	2.46422	0			0
51	83	1	未知	1	1	1	0	0	1	0	1	0	0	0		5.97	4.13	1.26		0.345027	0.00926177	2.3691	5.48434	1.91658	0.205643		3.27778	16.1952	5.27751	0			0
52	75	1	60%（22c3)	1	1	0	1	1	1	0	1	0	0	1	2	8.58	6.23	0.95	0.0900148	0.449526	0.02578	25.9785	4.53742	6.16104	0.261052	1.00069	6.55789	12.1951	6.9431	0			0
53	56	3	未知	0	0	0	0	1	1	1	0	1	0	1		6.99	6.15	0.73		0.227852	0.0212711	3.36471	5.25037	1.06578	0.0777373	1.43939	8.42466	3.22003	4.95681	1	1	2.03333	1	1	2.03333	1
54	70	1	未知	1	1	1	1	0	1	0	0	0	0	0		4.74	2.5	1.36			0.0153637	9.59531	18.8701	1.28433	0.0984483		1.83824	55.9971	8.72333	0			0
55	66	1	—(22c3)	1	1	0	0	1	1	0	0	0	0	1	0	8.93	5.45	2.48		0.320715	0.0279206	5.66865	4.51468	0.654798	0.278376	0.802733	2.19758	21.3219	4.11121	0			0
56	58	4	未知	1	0	0	1	1	1	1	0	0	0	1		7.03	4.18	1.84		0.397974	0.0146572	4.7932	4.41897	2.44236	0.533383	7.17743	2.27174	9.61128	5.79561	1	2	1.4	0		1.4		1
57	80	1	45%(22c3)	1	1	0	0	0	1	0	1	0	0	0	1	无				0.390817	0.013716	1.2027	7.09156	0.70163	0.107082			6.32453	3.2197	0			0
58	61	4	未知	1	0	0	1	1	1	1	0	1	1	1		5.18	3.82	0.71		0.469582	0.0205606	6.95272	51.2368	3.82085	0.0209026	0.903891	5.38028	8.71048	5.44868	1	1	0.7	0		0.7		1
59	72	1	1%(22c3)	1	1	1	0	1	1	0	0	0	0	0	1	8.46	5.35	2.06		0.282121	0.0420147	2.15988	4.91501	3.61614	0.207374		2.59709	7.37791	6.75369	1	1	5.86667	0		5.86667		1
60	61	1	80%(22c3)	1	0	1	0	1	1	0	0	0	0	0	2	11.47	9.35	1.28	0.0741279	0.257835	0.0200872	9.28077	3.77702	1.65457	0.207374		7.30469	9.14596	4.7068	1	1	1.7	1	1	1.7	1
61	65	2	—(22c3)	0	0	0	1	1	1	1	0	0	0	1	0	5.97	3.15	2.07		0.249267	0.0174866	2.41757	2.84246	1.00188	0.110537		1.52174	10.7863	5.47609	0			0
62	89	1	—(22c3)	1	1	0	1	1	1	0	0	1	0	1	0	3.25	1.74	1.01		0.166528	0.0264932	3.66162	8.86056	1.14685	0.134726		1.72277	12.6994	6.19238	1	1	5.63333	1	1	7.63333	1	1
63	69	1	50%(22c3)	1	1	0	1	1	1	0	0	0	0	0	2	5.17	7.36	2.56		0.177929	0.0279206	3.86113	7.10843	0.856767	0.399737		2.875	2.84635	3.52833	0			0
64	67	3	—	0	1	0	1	1	1	1	0	1	1	1		6.03	4.03	1.15		0.392248	0.0303023	3.63864	16.1626	1.99	0.222953	1.82924	3.50435	12.6794	5.81446	1	1	5.5	1	1	5.5	1
65	60	1	95%(E1L3N)	1	0	1	1	1	1	0	0	0	0	1	2	12.97	11.1	1.29			0.0198505	6.49983	5.4702	0.989588	0.15893	1.18394	8.60465	7.3729	3.82315	1	1	10.2667	0		10.2667		1
66	54	2	未知	1	0	0	1	1	1	1	0	0	0	1		6.55	3.71	1.78		0.462419	0.0226934	1.25167	2.63342	0.80754	0.127813		2.08427	11.8705	3.75736	1	1	5.16667	0		5.16667										1
67	53	1	未知	1	0	0	1	1	1	0	0	0	0	1		12.69	8.94	2.24		0.220717	0.0245921	3.96203	13.6322	1.024	0.148555	2.11827	3.99107	3.98146	5.86682	0			0
