# Supplementary material for: Interleukin-10 Is a Promising Marker for Immune-Related Adverse Events in Patients With Non-Small Cell Lung Cancer Receiving Immunotherapy
Source: Front Immunol. 2022 Feb 9;13:840313. doi: 10.3389/fimmu.2022.840313 (PMC8863608; doi:10.3389/fimmu.2022.840313)
Supplement: Supplementary file 4 [file DataSheet_1.zip › rawdata2.xlsx]

## Sheet: ifnr
patients	pre	post	increase
1	6.49467	4.052	-2.44267
2	1.09202	1.23486	0.142842
3	3.53453	4.69138	1.15685
4	20.6587	26.8272	6.16842
5	3.83432	3.13422	-0.700101
6	7.90586	5.19431	-2.71154
7	7.4756	4.16785	-3.30775
8	6.46569	32.0768	25.6111
9	29.5065	19.2177	-10.2887
10	8.2062	19.9691	11.7629
11	10.9947	5.78225	-5.21248
12	8.49162	10.3014	1.80982
13	9.3161	9.60128	0.285182
14	3.11403	0.730136	-2.38389
15	15.2633	35.9287	20.6654
16	0.201473	4.69641	4.49493
17	5.96305	5.74207	-0.220988
18	2.79077	16.3497	13.5589
19	7.64357	89.5177	81.8741
20	16.1952	36.0674	19.8722
21	12.1951	5.25967	-6.93544
22	55.9971	24.5426	-31.4544
23	21.3219	10.7564	-10.5656
24	9.61128	12.6644	3.05313
25	6.32453	6.58047	0.255943
26	8.71048	8.96077	0.250294
27	9.14596	4.17288	-4.97307
28	12.6994	16.1354	3.43608
29	2.84635	4.30381	1.45746
30	7.3729	2.85646	-4.51644
31	8.32044	14.2115	5.89103
32	48.7099	21.1045	-27.6054
33	15.7548	8.12045	-7.63436
34	9.07497	10.545	1.47
35	10.8122	21.4688	10.6567
36	5.28497	9.04657	3.7616

## Sheet: il10
patients	pre	post	increase
1	0.742475	2.41259	1.67012
2	0.646267	2.75745	2.11118
3	1.48001	2.51951	1.0395
4	1.16944	3.84682	2.67738
5	0.715024	3.10606	2.39104
6	0.92027	1.92802	1.00775
7	1.12426	1.20564	0.081383
8	0.526593	1.7178	1.19121
9	1.99384	3.64361	1.64977
10	0.856565	1.99065	1.13409
11	0.161767	0.789569	0.627803
12	0.710446	3.01138	2.30093
13	1.56636	2.9328	1.36644
14	2.65002	3.83877	1.18876
15	1.38738	2.00277	0.615398
16	0.982212	2.84211	1.8599
17	1.65212	1.29885	-0.35327
18	0.770606	1.62275	0.85214
19	0.632607	1.76633	1.13372
20	1.91658	5.05475	3.13817
21	6.16104	3.47455	-2.68649
22	1.28433	1.94217	0.657835
23	0.654798	1.12049	0.46569
24	2.44236	5.1913	2.74894
25	0.70163	1.29075	0.58912
26	3.82085	3.28732	-0.533529
27	1.65457	1.83304	0.178466
28	1.14685	1.74409	0.597241
29	0.856767	1.60454	0.747772
30	0.989588	1.81687	0.827281
31	0.705867	3.24454	2.53867
32	1.76648	2.73823	0.971752
33	5.12559	1.57416	-3.55142
34	0.512739	1.21007	0.697328
35	0.554271	2.59692	2.04265
36	1.69052	2.89698	1.20646

## Sheet: il12p70
patients	pre	post	increase
1	0.0287223	0.172766	0.144044
2	0.0641535	0.171037	0.106883
3	0.1764	0.15893	-0.0174696
4	0.0405673	0.441378	0.400811
5	NaN	0.081188	NaN
6	NaN	0.113991	NaN
7	0.479481	0.545539	0.0660577
8	0.111068	0.235073	0.124005
9	0.155434	0.19872	0.0432857
10	0.486391	1.07071	0.584316
11	0.0617997	0.224685	0.162885
12	0.266976	0.254124	-0.0128523
13	0.0898168	0.207374	0.117557
14	0.660196	0.340772	-0.319424
15	0.467411	0.474354	0.00694293
16	0.236805	0.226416	-0.0103891
17	0.273179	0.264517	-0.00866194
18	0.093269	0.171037	0.0777677
19	0.0794626	0.307835	0.228373
20	0.205643	0.266249	0.0606062
21	0.261052	0.14164	-0.119412
22	0.0984483	0.179686	0.0812379
23	0.278376	0.255856	-0.0225205
24	0.533383	0.549012	0.0156292
25	0.107082	0.138183	0.0311005
26	0.0209026	0.113991	0.0930886
27	0.207374	0.188337	-0.0190365
28	0.134726	0.248928	0.114202
29	0.399737	0.491713	0.0919757
30	0.15893	0.0691129	-0.089817
31	0.0334656	0.118084	0.0846187
32	0.368771	0.236827	-0.131944
33	0.1764	0.31329	0.13689
34	0.0970214	0.3757	0.278679
35	0.162426	0.322543	0.160118
36	0.192687	0.345665	0.152978

## Sheet: IL2
patients	pre	post	increase
1	0.174983	0.19076	0.0157769
2	NaN	0.216436	NaN
3	0.286333	0.227852	-0.0584809
4	0.327363	0.475314	0.147951
5	0.149293	0.150858	0.00156528
6	0.133177	0.109591	-0.0235851
7	0.642339	0.565628	-0.0767106
8	0.0482695	0.446661	0.398391
9	0.380808	0.263548	-0.11726
10	0.200571	0.253551	0.0529795
11	NaN	0.163679	NaN
12	0.23879	0.257835	0.019045
13	0.212155	0.296412	0.0842563
14	0.259264	0.236417	-0.0228466
15	1.0556	0.712011	-0.343584
16	0.156556	0.226425	0.0698697
17	0.152283	0.163679	0.0113959
18	0.0726641	0.345027	0.272363
19	0.336445	0.960644	0.624199
20	0.345027	0.700524	0.355497
21	0.449526	0.343597	-0.105929
22	NaN		NaN
23	0.320715	0.332155	0.0114401
24	0.397974	0.446661	0.048687
25	0.390817		NaN
26	0.469582	0.666068	0.196486
27	0.257835	0.657455	0.39962
28	0.166528	0.280692	0.114164
29	0.177929	0.227852	0.0499231
30	NaN		NaN
31	0.123481	0.187789	0.0643078
32	0.654709	0.333662	-0.321047
33	0.248318	0.276843	0.0285251
34	0.642339	0.663983	0.0216439
35	0.343105	0.598991	0.255886
36	0.254664	0.41215	0.157486

## Sheet: il4
patients	pre	post	increase
1	0.00550483	0.0203239	0.014819
2	NaN	0.0148926	NaN
3	0.0286763	0.0272068	-0.00146956
4	0.00251082	0.030779	0.0282682
5	3.91342e-05	0.030779	0.0307399
6	0.0120265	0.0165426	0.00451602
7	0.0286763	0.0177228	-0.0109535
8	0.0165572	0.0241172	0.00755992
9	0.0221062	0.0286348	0.00652856
10	0.0135357	0.0446522	0.0311166
11	NaN	0.033642	NaN
12	0.0170612	0.0184316	0.00137035
13	0.0125411	0.0210342	0.00849317
14	0.0151282	0.0177228	0.00259462
15	0.0108993	#VALUE!	NaN
16	0.0391405	0.0439326	0.00479211
17	0.0310174	0.0238798	-0.00713769
18	0.0125411	0.0123063	-0.000234769
19	0.0205606	0.0236424	0.0030818
20	0.00926177	0.0451321	0.0358703
21	0.02578	0.0286348	0.00285476
22	0.0153637	0.0463321	0.0309683
23	0.0279206	0.0238798	-0.00404085
24	0.0146572	0.0250671	0.0104099
25	0.013716	0.0312559	0.0175399
26	0.0205606	0.041775	0.0212144
27	0.0200872	0.0203239	0.000236705
28	0.0264932	0.0324486	0.00595534
29	0.0279206	0.0250671	-0.00285348
30	0.0198505	0.0326872	0.0128367
31	0.00251082	NaN	NaN
32	0.113125	0.0702997	-0.0428257
33	0.0322185	0.059618	0.0273995
34	NaN	0.0560603	NaN
35	0.0296881	0.0652117	0.0355236
36	0.0221062	0.0509804	0.0288742

## Sheet: il6
patients	pre	post	increase
1	6.651	10.9754	4.32442
2	0.0711346	0.832217	0.761082
3	7.82651	14.3968	6.57031
4	1.40025	1.58464	0.184393
5	0.820575	1.13828	0.317709
6	1.31075	1.42309	0.112335
7	6.3821	1.42309	-4.95901
8	0.709541	2.21941	1.50987
9	1.67749	3.43759	1.7601
10	2.51436	3.60578	1.09142
11	1.5858	2.12829	0.542486
12	1.80733	2.50383	0.696501
13	1.83752	2.08606	0.248547
14	3.77626	0.639302	-3.13696
15	10.5687	1.7909	-8.77779
16	0.307205	1.6356	1.32839
17	27.6228	1.25543	-26.3674
18	0.903051	1.49679	0.593741
19	2.07197	1.41939	-0.652575
20	2.3691	3.61564	1.24655
21	25.9785	3.68787	-22.2906
22	9.59531	7.03741	-2.5579
23	5.66865	4.74241	-0.926236
24	4.7932	5.81129	1.01809
25	1.2027	1.42309	0.220385
26	6.95272	8.04117	1.08845
27	9.28077	3.19834	-6.08243
28	3.66162	1.91606	-1.74556
29	3.86113	2.81139	-1.04975
30	6.49983	8.69762	2.19779
31	3.88129	0.815791	-3.0655
32	64.6699	27.0013	-37.6685
33	9.20497	8.18365	-1.02132
34	0.844441	2.73572	1.89128
35	4.06752	2.02107	-2.04646
36	1.44027	1.85033	0.410065

## Sheet: il8
patients	pre	post	incerase
1	16.4959	3.11424	-13.3817
2	0.791343	0.736896	-0.0544466
3	6.99907	15.2948	8.29573
4	7.00888	5.46266	-1.54623
5	4.24915	2.46147	-1.78768
6	5.6866	5.39663	-0.289964
7	5.28724	1.77924	-3.50799
8	1.47583	4.67472	3.19889
9	4.38913	3.69422	-0.694914
10	6.84986	16.7475	9.89763
11	3.47554	2.66413	-0.811411
12	2.27438	2.98704	0.712657
13	2.47589	2.38549	-0.0903979
14	3.62947	4.13153	0.502064
15	2.90855	2.30753	-0.601018
16	0.729966	7.58875	6.85879
17	6.00992	4.30898	-1.70093
18	4.30045	5.40229	1.10185
19	6.81498	4.25586	-2.55912
20	5.48434	7.9936	2.50926
21	4.53742	3.5847	-0.952719
22	18.8701	12.4077	-6.46245
23	4.51468	5.31455	0.79987
24	4.41897	2.46628	-1.95269
25	7.09156	9.32165	2.23009
26	51.2368	44.4397	-6.79709
27	3.77702	6.94534	3.16832
28	8.86056	6.43013	-2.43042
29	7.10843	6.39538	-0.713053
30	5.4702	6.03814	0.567941
31	3.90199	3.43998	-0.462007
32	10.4591	9.50616	-0.952972
33	14.0064	20.4331	6.4267
34	1.89734	2.78152	0.884185
35	2.32197	5.56268	3.24072
36	4.43841	30.5098	26.0714

## Sheet: tnfa
patients	pre	post	increase
1	13.3848	4.75178	-8.63301
2	1.37163	3.41766	2.04603
3	4.61261	6.0027	1.39009
4	6.5574	11.1673	4.60993
5	4.52387	5.15882	0.634951
6	5.01841	4.80312	-0.21529
7	7.07237	4.92484	-2.14754
8	3.23418	4.31286	1.07869
9	7.81769	9.70276	1.88507
10	5.02427	6.23399	1.20972
11	3.97522	4.70894	0.733724
12	4.57714	5.06962	0.492484
13	4.74107	5.80399	1.06291
14	2.48258	2.68817	0.205584
15	4.79029	5.83332	1.04302
16	2.0212	6.73101	4.70981
17	4.99728	4.20457	-0.792709
18	3.96091	6.26933	2.30842
19	4.93337	6.82376	1.89039
20	5.27751	8.29485	3.01734
21	6.9431	6.6278	-0.315307
22	8.72333	7.67101	-1.05232
23	4.11121	5.44024	1.32903
24	5.79561	7.60793	1.81232
25	3.2197	5.56668	2.34698
26	5.44868	5.85426	0.405579
27	4.7068	6.26309	1.55629
28	6.19238	6.67942	0.487042
29	3.52833	5.09725	1.56892
30	3.82315	6.06947	2.24632
31	2.85047	9.82532	6.97485
32	7.91237	10.0912	2.17882
33	6.33534	5.81952	-0.515825
34	3.80661	5.14119	1.33458
35	3.98723	6.5233	2.53606
36	5.1003	11.2168	6.11647
